# Supplementary material for: Proximity Labeling Techniques to Study Chromatin
Source: Front Genet. 2020 May 12;11:450. doi: 10.3389/fgene.2020.00450 (PMC7235407; doi:10.3389/fgene.2020.00450)
Supplement: Supplementary file 1 [file Table_1.xlsx]

## Sheet: Sheet1
Supplementary table 1: List of proximity labeling mass spectrometry studies with nuclear bait proteins.
Method	Bait protein	Nuclear category	Publication year	organism	Enrichment strategy	digestion	quantitative?	controls	proxisome hits	Authors	Title	Journal	DOI
BioID	LEMD2/LEMD3/EMD	nuclear compartments	2020	U2OS	streptavidin beads	on-bead	no	GFP-BirA*/-DOX	491/94/44	Moser, Bernhard; Basílio, José; Gotzmann, Josef; Brachner, Andreas; Foisner, Roland	Comparative Interactome Analysis of Emerin, MAN1 and LEM2 Reveals a Unique Role for LEM2 in Nucleotide Excision Repair	Cells	10.3390/cells9020463
BioID	RAG1	nuclear compartments	2020	vAbl	streptavidin beads	on-bead	-	NLS-BirA*	205	Brecht, Ryan M.; Liu, Catherine C.; Beilinson, Helen A.; Khitun, Alexandra; Slavoff, Sarah A.; Schatz, David G.	Nucleolar localization of RAG1 modulates V(D)J recombination activity	Proceedings of the National Academy of Sciences of the United States of America	10.1073/pnas.1920021117
APEX2/BASU	LAP1	nuclear compartments	2020	HEK293T	streptavidin beads	on-bead	no	-	741	Liu, Cheng-Hao; Chien, Ming-Jou; Chang, You-Chiun; Cheng, Yu-Hsiang; Li, Fu-An; Mou, Kurt Yun	Combining Proximity Labeling and Cross-Linking Mass Spectrometry for Proteomic Dissection of Nuclear Envelope Interactome	Journal of Proteome Research	10.1021/acs.jproteome.9b00609
BioID	PU.1	transcription factors	2020	CTV-1	streptavidin beads	on-bead	yes (label-free)	NLS-BirA*	-	Minderjahn, Julia; Schmidt, Andreas; Fuchs, Andreas; Schill, Rudolf; Raithel, Johanna; Babina, Magda; Schmidl, Christian; Gebhard, Claudia; Schmidhofer, Sandra; Mendes, Karina; Ratermann, Anna; Glatz, Dagmar; Nützel, Margit; Edinger, Matthias; Hoffmann, Petra; Spang, Rainer; Längst, Gernot; Imhof, Axel; Rehli, Michael	Mechanisms governing the pioneering and redistribution capabilities of the non-classical pioneer PU.1	Nature Communications	10.1038/s41467-019-13960-2
BioID	Nup188	nuclear compartments	2020	HeLa	streptavidin beads	on-bead	no	BirA*	92	Vishnoi, Nidhi; Dhanasekeran, Karthigeyan; Chalfant, Madeleine; Surovstev, Ivan; Khokha, Mustafa K.; Lusk, C. Patrick	Differential turnover of Nup188 controls its levels at centrosomes and role in centriole duplication	Journal of Cell Biology	10.1083/jcb.201906031
BioID	Ubx	transcription factors	2020	Drosophila	streptavidin beads	on-bead	yes (label-free)	NLS-BirA*	-	Carnesecchi, Julie; Sigismondo, Gianluca; Domsch, Katrin; Baader, Clara Eva Paula; Rafiee, Mahmoud-Reza; Krijgsveld, Jeroen; Lohmann, Ingrid	Multi-level and lineage-specific interactomes of the Hox transcription factor Ubx contribute to its functional specificity	Nature Communications	10.1038/s41467-020-15223-x
BASU	Reader of H3K9me3/H3K4me3/H3K27me3	histone variants and modifications	2020	mESC	streptavidin beads	on-bead	yes (label-free)	NLS-BASU	58/125/20	Villaseñor, Rodrigo; Pfaendler, Ramon; Ambrosi, Christina; Butz, Stefan; Giuliani, Sara; Bryan, Elana; Sheahan, Thomas W.; Gable, Annika L.; Schmolka, Nina; Manzo, Massimiliano; Wirz, Joël; Feller, Christian; von Mering, Christian; Aebersold, Ruedi; Voigt, Philipp; Baubec, Tuncay	ChromID identifies the protein interactome at chromatin marks	Nature Biotechnology	10.1038/s41587-020-0434-2
APEX2	Emerin	nuclear compartments	2020	HeLa P4	streptavidin beads	in-gel	2-state SILAC	no rapamycin	63	Müller, Marret; James, Christina; Lenz, Christof; Urlaub, Henning; Kehlenbach, Ralph H.	Probing the Environment of Emerin by Enhanced Ascorbate Peroxidase 2 (APEX2)-Mediated Proximity Labeling	Cells	10.3390/cells9030605
BioID2/APEX2	EcR/UsP	transcription factors	2020	Drosophila S2	streptavidin beads	on-bead	no	DMSO vs 20E	20/33	Mazina, Marina Yu.; Ziganshin, Rustam H.; Magnitov, Mikhail D.; Golovnin, Anton K.; Vorobyeva, Nadezhda E.	Proximity-dependent biotin labelling reveals CP190 as an EcR/Usp molecular partner	Scientific Reports	10.1038/s41598-020-61514-0
APEX2	HMR/HP1a/dCENPA	nuclear compartments	2020	Drosophila S2DGRC	streptavidin beads	on-bead	yes (label-free)	no biotin phenol/NLS-APEX2	203/31/115	Kochanova, Natalia Y.; Schauer, Tamas; Mathias, Grusha Primal; Lukacs, Andrea; Schmidt, Andreas; Flatley, Andrew; Schepers, Aloys; Thomae, Andreas W.; Imhof, Axel	A multi-layered structure of the interphase chromocenter revealed by proximity-based biotinylation	Nucleic Acids Research	10.1093/nar/gkaa145
BASU/APEX2	GLI1/LAP2α/LAP2β	nuclear compartments	2019	HEK293T/ASZ001	streptavidin beads	in-gel	-	BASU	-	Mirza, Amar N.; McKellar, Siegen A.; Urman, Nicole M.; Brown, Alexander S.; Hollmig, Tyler; Aasi, Sumaira Z.; Oro, Anthony E.	LAP2 Proteins Chaperone GLI1 Movement between the Lamina and Chromatin to Regulate Transcription	Cell	10.1016/j.cell.2018.10.054
BioID	KU70	replication and DNA repair factors	2019	HEK293T	streptavidin beads	on-bead	no	BirA*	251	Abbasi, Sanna; Schild-Poulter, Caroline	Mapping the Ku Interactome Using Proximity-Dependent Biotin Identification in Human Cells	Journal of Proteome Research	10.1021/acs.jproteome.8b00771
BioID	actin	nuclear compartments	2019	HEK293T	streptavidin beads	in-eluate	no	GFP-BirA*	243	Viita, Tiina; Kyheröinen, Salla; Prajapati, Bina; Virtanen, Jori; Frilander, Mikko J.; Varjosalo, Markku; Vartiainen, Maria K.	Nuclear actin interactome analysis links actin to KAT14 histone acetyl transferase and mRNA splicing	Journal of Cell Science	10.1242/jcs.226852
BioID	HNF4α	replication and DNA repair factors	2019	HEK293T/HCT116	streptavidin beads	on-bead	yes	no BirA*/BirA*	244	Babeu, Jean-Philippe; Wilson, Samuel D.; Lambert, Élie; Lévesque, Dominique; Boisvert, François-Michel; Boudreau, François	Quantitative Proteomics Identifies DNA Repair as a Novel Biological Function for Hepatocyte Nuclear Factor 4α in Colorectal Cancer Cells	Cancers	10.3390/cancers11050626
BioID	NSD2	chromatin remodelers	2019	TKO NDS2 KMS11 MM	streptavidin beads	on-bead	yes	NLS-BirA*	24	Huang, Xiaoxiao; LeDuc, Richard D.; Fornelli, Luca; Schunter, Alissa J.; Bennett, Richard L.; Kelleher, Neil L.; Licht, Jonathan D.	Defining the NSD2 interactome: PARP1 PARylation reduces NSD2 histone methyltransferase activity and impedes chromatin binding	The Journal of Biological Chemistry	10.1074/jbc.RA118.006159
BioID	ERα/FOXA1	transcription factors	2019	MCF7	streptavidin beads	on-bead	no	no BirA*	-	Zhu, Chi; Li, Li; Zhang, Zhao; Bi, Mingjun; Wang, Hu; Su, Wenyue; Hernandez, Karen; Liu, Pingping; Chen, Junqiang; Chen, Mingqiu; Huang, Tim Hui-Ming; Chen, Lizhen; Liu, Zhijie	A Non-canonical Role of YAP/TEAD Is Required for Activation of Estrogen-Regulated Enhancers in Breast Cancer	Molecular Cell	10.1016/j.molcel.2019.06.010
BioID	Cas9	locus	2019	HEK293	streptavidin beads	on-bead	no	nonspecific sgRNA	367	Li, Peipei; Meng, Yuan; Wang, Yuan; Li, Jingjing; Lam, Manting; Wang, Li; Di, Li-jun	Nuclear localization of Desmoplakin and its involvement in telomere maintenance	International Journal of Biological Sciences	10.7150/ijbs.34450
BioID	ZEB1	chromatin remodelers	2019	HEK293	streptavidin beads	on-bead	no	BirA*	68	Manshouri, Roxsan; Coyaud, Etienne; Kundu, Samrat T.; Peng, David H.; Stratton, Sabrina A.; Alton, Kendra; Bajaj, Rakhee; Fradette, Jared J.; Minelli, Rosalba; Peoples, Michael D.; Carugo, Alessandro; Chen, Fengju; Bristow, Christopher; Kovacs, Jeffrey J.; Barton, Michelle C.; Heffernan, Tim; Creighton, Chad J.; Raught, Brian; Gibbons, Don L.	ZEB1/NuRD complex suppresses TBC1D2b to stimulate E-cadherin internalization and promote metastasis in lung cancer	Nature Communications	10.1038/s41467-019-12832-z
BioID	BRD3 and mutants	transcription factors	2019	HEK293 T-Rex Flp-In	streptavidin beads	on-bead	no	no BirA*/BirA*/NLS-BirA*	106	Lambert, Jean-Philippe; Picaud, Sarah; Fujisawa, Takao; Hou, Huayun; Savitsky, Pavel; Uusküla-Reimand, Liis; Gupta, Gagan D.; Abdouni, Hala; Lin, Zhen-Yuan; Tucholska, Monika; Knight, James D. R.; Gonzalez-Badillo, Beatriz; St-Denis, Nicole; Newman, Joseph A.; Stucki, Manuel; Pelletier, Laurence; Bandeira, Nuno; Wilson, Michael D.; Filippakopoulos, Panagis; Gingras, Anne-Claude	Interactome Rewiring Following Pharmacological Targeting of BET Bromodomains	Molecular Cell	10.1016/j.molcel.2018.11.006
BioID2	GFI1B/GFI1B domain deletion	transcription factors	2019	K562	streptavidin beads	in-gel	no	BirA*	241	McClellan, David; Casey, Mattie J.; Bareyan, Diana; Lucente, Helena; Ours, Christopher; Velinder, Matthew; Singer, Jason; Lone, Mehraju Din; Sun, Wenxiang; Coria, Yunuen; Mason, Clinton C.; Engel, Michael E.	Growth Factor Independence 1B-Mediated Transcriptional Repression and Lineage Allocation Require Lysine-Specific Demethylase 1-Dependent Recruitment of the BHC Complex	Molecular and Cellular Biology	10.1128/MCB.00020-19
BioID	CENP-A	histone variants and modifications	2019	HeLa	streptavidin beads	in-gel	no	no BirA*/no biotin	29	Remnant, Lucy; Booth, Daniel G.; Vargiu, Giulia; Spanos, Christos; Kerr, Alastair R. W.; Earnshaw, William C.	In vitro BioID: mapping the CENP-A microenvironment with high temporal and spatial resolution	Molecular Biology of the Cell	10.1091/mbc.E18-12-0799
APEX2	VABP	nuclear compartments	2019	HeLa P4	streptavidin beads	in-gel	2-state SILAC	no rapamycin	22	James, Christina; Müller, Marret; Goldberg, Martin W.; Lenz, Christof; Urlaub, Henning; Kehlenbach, Ralph H.	Proteomic mapping by rapamycin-dependent targeting of APEX2 identifies binding partners of VAPB at the inner nuclear membrane	Journal of Biological Chemistry	10.1074/jbc.RA118.007283
APEX2	Htb1/Yer156C	histone variants and modifications	2019	Saccharomyces cerevisiae	streptavidin beads	in-gel	3-state SILAC	APEX2/no H2O2	218/69	Singer‐Krüger, Birgit; Fröhlich, Theresa; Franz‐Wachtel, Mirita; Nalpas, Nicolas; Macek, Boris; Jansen, Ralf-Peter	APEX2-mediated proximity labeling resolves protein networks in Saccharomyces cerevisiae cells	The FEBS Journal	10.1111/febs.15007
APEX2	dCas9 (telomeres)	locus	2019	HEK293T	streptavidin beads	in-gel	2-state SILAC	nonspecific sgRNA	93	Qiu, Wenqing; Xu, Zhijiao; Zhang, Min; Zhang, Dandan; Fan, Hui; Li, Taotao; Wang, Qianfeng; Liu, Peiru; Zhu, Zaihua; Du, Duo; Tan, Minjia; Wen, Bo; Liu, Yun	Determination of local chromatin interactions using a combined CRISPR and peroxidase APEX2 system	Nucleic Acids Research	10.1093/nar/gkz134
BioID	SWS1/SWSAP1	replication and DNA repair factors	2019	RPE-1	streptavidin beads	in-gel	no	BirA*	215	Martino, Julieta; Brunette, Gregory J.; Barroso-González, Jonathan; Moiseeva, Tatiana N.; Smith, Chelsea M.; Bakkenist, Christopher J.; O'Sullivan, Roderick J.; Bernstein, Kara A.	The human Shu complex functions with PDS5B and SPIDR to promote homologous recombination	Nucleic Acids Research	10.1093/nar/gkz738
BioID	PAX5	transcription factors	2019	mouse Pre-B	streptavidin beads	on-bead	yes	NLS-BirA*	239	Okuyama, Kazuki; Strid, Tobias; Kuruvilla, Jacob; Somasundaram, Rajesh; Cristobal, Susana; Smith, Emma; Prasad, Mahadesh; Fioretos, Thoas; Lilljebjörn, Henrik; Soneji, Shamit; Lang, Stefan; Ungerbäck, Jonas; Sigvardsson, Mikael	PAX5 is part of a functional transcription factor network targeted in lymphoid leukemia	PLoS genetics	10.1371/journal.pgen.1008280
APEX2	STK38	nuclear compartments	2019	HeLa/HEK-HT-HRasG12V	streptavidin beads	FASP	2-state SILAC	-	318	Martin, Alexandre Pj; Jacquemyn, Maarten; Lipecka, Joanna; Chhuon, Cerina; Aushev, Vasily N.; Meunier, Brigitte; Singh, Manish K.; Carpi, Nicolas; Piel, Matthieu; Codogno, Patrice; Hergovich, Alexander; Parrini, Maria Carla; Zalcman, Gerard; Guerrera, Ida Chiara; Daelemans, Dirk; Camonis, Jacques H.	STK38 kinase acts as XPO1 gatekeeper regulating the nuclear export of autophagy proteins and other cargoes	EMBO reports	10.15252/embr.201948150
BioID	54 nuclear baits (see Table S1)	nuclear compartments	2018	HEK293 T-Rex Flp-In	streptavidin beads	on-bead	no	BirA*	-	Youn, Ji-Young; Dunham, Wade H.; Hong, Seo Jung; Knight, James D. R.; Bashkurov, Mikhail; Chen, Ginny I.; Bagci, Halil; Rathod, Bhavisha; MacLeod, Graham; Eng, Simon W. M.; Angers, Stéphane; Morris, Quaid; Fabian, Marc; Côté, Jean-François; Gingras, Anne-Claude	High-Density Proximity Mapping Reveals the Subcellular Organization of mRNA-Associated Granules and Bodies	Molecular Cell	10.1016/j.molcel.2017.12.020
BioID	LMNA/FBRL/H31	nuclear compartments	2018	HEK293 T-Rex Flp-In	streptavidin beads	on-bead	no	no BirA*	247/265/478	Liu, Xiaonan; Salokas, Kari; Tamene, Fitsum; Jiu, Yaming; Weldatsadik, Rigbe G.; Öhman, Tiina; Varjosalo, Markku	An AP-MS- and BioID-compatible MAC-tag enables comprehensive mapping of protein interactions and subcellular localizations	Nature Communications	10.1038/s41467-018-03523-2
BioID	c-MYC	transcription factors	2018	HeLa	streptavidin beads	on-bead	no	BirA*	613	Dingar, Dharmendra; Tu, William B.; Resetca, Diana; Lourenco, Corey; Tamachi, Aaliya; De Melo, Jason; Houlahan, Kathleen E.; Kalkat, Manpreet; Chan, Pak-Kei; Boutros, Paul C.; Raught, Brian; Penn, Linda Z.	MYC dephosphorylation by the PP1/PNUTS phosphatase complex regulates chromatin binding and protein stability	Nature Communications	10.1038/s41467-018-05660-0
BioID	KEAP1 wild type and mutated	transcription factors	2018	HEK293T/17	streptavidin beads	on-bead	no	wild type KEAP1	1	Cloer, E. W.; Siesser, P. F.; Cousins, E. M.; Goldfarb, D.; Mowrey, D. D.; Harrison, J. S.; Weir, S. J.; Dokholyan, N. V.; Major, M. B.	p62-Dependent Phase Separation of Patient-Derived KEAP1 Mutations and NRF2	Molecular and Cellular Biology	10.1128/MCB.00644-17
BioID	Ataxin-1[85Q]	nuclear compartments	2018	Neuro-2a	streptavidin beads	on-bead	no	no BirA*	211	Zhang, Sunyuan; Williamson, Nicholas A.; Bogoyevitch, Marie A.	Complementary proteomics strategies capture an ataxin-1 interactome in Neuro-2a cells	Scientific Data	10.1038/sdata.2018.262
BioID	CENP-A	histone variants and modifications	2018	HEK293 T-Rex Flp-In	streptavidin beads	in-eluate	2-state SILAC	-	-	Zasadzińska, Ewelina; Huang, Jiehuan; Bailey, Aaron O.; Guo, Lucie Y.; Lee, Nancy S.; Srivastava, Shashank; Wong, Kelvin A.; French, Bradley T.; Black, Ben E.; Foltz, Daniel R.	Inheritance of CENP-A nucleosomes during DNA replication requires HJURP	Developmental cell	10.1016/j.devcel.2018.09.003
BioID	MYC/MYC homology box deletions	transcription factors	2018	HEK293 T-Rex	streptavidin beads	on-bead	no	BirA*	336	Kalkat, Manpreet; Resetca, Diana; Lourenco, Corey; Chan, Pak-Kei; Wei, Yong; Shiah, Yu-Jia; Vitkin, Natasha; Tong, Yufeng; Sunnerhagen, Maria; Done, Susan J.; Boutros, Paul C.; Raught, Brian; Penn, Linda Z.	MYC Protein Interactome Profiling Reveals Functionally Distinct Regions that Cooperate to Drive Tumorigenesis	Molecular Cell	10.1016/j.molcel.2018.09.031
APEX2	dCas9	locus	2018	U2OS	streptavidin beads	in-gel	3-state SILAC	nonspecific sgRNA/no H2O2	460/55	Gao, Xin D.; Tu, Li-Chun; Mir, Aamir; Rodriguez, Tomás; Ding, Yuehe; Leszyk, John; Dekker, Job; Shaffer, Scott A.; Zhu, Lihua Julie; Wolfe, Scot A.; Sontheimer, Erik J.	C-BERST: defining subnuclear proteomic landscapes at genomic elements with dCas9-APEX2	Nature Methods	10.1038/s41592-018-0006-2
BioID	TDP-43	nuclear compartments	2018	Neuro-2a	streptavidin beads	on-bead	no	no BirA*	254	Chou, Ching-Chieh; Zhang, Yi; Umoh, Mfon E.; Vaughan, Spencer W.; Lorenzini, Ileana; Liu, Feilin; Sayegh, Melissa; Donlin-Asp, Paul G.; Chen, Yu Han; Duong, Duc M.; Seyfried, Nicholas T.; Powers, Maureen A.; Kukar, Thomas; Hales, Chadwick M.; Gearing, Marla; Cairns, Nigel J.; Boylan, Kevin B.; Dickson, Dennis W.; Rademakers, Rosa; Zhang, Yong-Jie; Petrucelli, Leonard; Sattler, Rita; Zarnescu, Dan…	TDP-43 pathology disrupts nuclear pore complexes and nucleocytoplasmic transport in ALS/FTD	Nature neuroscience	10.1038/s41593-017-0047-3
BioID	FKBP	nuclear compartments	2018	human fibroblasts	streptavidin beads	on-bead	yes (label-free)	no DOX/no biotin/ no rapamycin	-	Chojnowski, Alexandre; Sobota, Radoslaw M.; Ong, Peh Fern; Xie, Wei; Wong, Xianrong; Dreesen, Oliver; Burke, Brian; Stewart, Colin L.	2C-BioID: An Advanced Two Component BioID System for Precision Mapping of Protein Interactomes	iScience	10.1016/j.isci.2018.11.023
APEX2	dCas9 (hTERT/MYC)	locus	2018	HEK293T	streptavidin beads	on-bead	yes (TMT)	no sgRNA	387/66	Myers, Samuel A.; Wright, Jason; Peckner, Ryan; Kalish, Brian T.; Zhang, Feng; Carr, Steven A.	Discovery of proteins associated with a predefined genomic locus via dCas9-APEX-mediated proximity labeling	Nature Methods	10.1038/s41592-018-0007-1
BioID	BCL9/B9L/PYGO2	transcription factors	2017	HEK293 T-Rex Flp-In	streptavidin beads	in-gel	no	BirA*	920/1229/1293	van Tienen, Laurens M.; Mieszczanek, Juliusz; Fiedler, Marc; Rutherford, Trevor J.; Bienz, Mariann	Constitutive scaffolding of multiple Wnt enhanceosome components by Legless/BCL9	eLife	10.7554/eLife.20882
BioID	AKAP95	nuclear compartments	2017	U2OS	streptavidin beads	in-gel	no	no BirA*	428	López-Soop, Graciela; Rønningen, Torunn; Rogala, Agnieszka; Richartz, Nina; Blomhoff, Heidi Kiil; Thiede, Bernd; Collas, Philippe; Küntziger, Thomas	AKAP95 interacts with nucleoporin TPR in mitosis and is important for the spindle assembly checkpoint	Cell Cycle (Georgetown, Tex.)	10.1080/15384101.2017.1310350
BioID	HNRNPM/MYEF2	nuclear compartments	2017	HEK293 T-Rex Flp-In	streptavidin beads	on-bead	no	no BirA*/BirA*	133/110	Johnston, Wendy L.; Krizus, Aldis; Ramani, Arun K.; Dunham, Wade; Youn, Ji Young; Fraser, Andrew G.; Gingras, Anne-Claude; Dennis, James W.	C. elegans SUP-46, an HNRNPM family RNA-binding protein that prevents paternally-mediated epigenetic sterility	BMC Biology	10.1186/s12915-017-0398-y
BioID	SOX2	transcription factors	2017	HEK293	streptavidin beads	on-bead	no	BirA*	82	Kim, Bo Ram; Coyaud, Etienne; Laurent, Estelle M. N.; St-Germain, Jonathan; Van de Laar, Emily; Tsao, Ming-Sound; Raught, Brian; Moghal, Nadeem	Identification of the SOX2 Interactome by BioID Reveals EP300 as a Mediator of SOX2-dependent Squamous Differentiation and Lung Squamous Cell Carcinoma Growth	Molecular & Cellular Proteomics : MCP	10.1074/mcp.M116.064451
BioID	TRF1	nuclear compartments	2016	U2OS/HeLa LT	streptavidin beads	in-gel	no	BirA*	454	Garcia-Exposito, Laura; Bournique, Elodie; Bergoglio, Valérie; Bose, Arindam; Barroso-Gonzalez, Jonathan; Zhang, Sufang; Roncaioli, Justin L.; Lee, Marietta; Wallace, Callen T.; Watkins, Simon C.; Opresko, Patricia L.; Hoffmann, Jean-Sébastien; O’Sullivan, Roderick J.	Proteomic Profiling Reveals a Specific Role for Translesion DNA Polymerase η in the Alternative Lengthening of Telomeres	Cell reports	10.1016/j.celrep.2016.10.048
BioID	TOP2B	chromatin remodelers	2016	HeLa T-REx Flp-In	streptavidin beads	on-bead	no	no BirA*/BirA*/NLS-BirA*	25	Uusküla-Reimand, Liis; Hou, Huayun; Samavarchi-Tehrani, Payman; Rudan, Matteo Vietri; Liang, Minggao; Medina-Rivera, Alejandra; Mohammed, Hisham; Schmidt, Dominic; Schwalie, Petra; Young, Edwin J.; Reimand, Jüri; Hadjur, Suzana; Gingras, Anne-Claude; Wilson, Michael D.	Topoisomerase II beta interacts with cohesin and CTCF at topological domain borders	Genome Biology	10.1186/s13059-016-1043-8
BioID	MCM2/3/4/5/6/7	replication and DNA repair factors	2016	U2OS T-REx Flp-In	streptavidin beads	on-bead	3-state SILAC	no BirA*	125	Dubois, Marie-Line; Bastin, Charlotte; Lévesque, Dominique; Boisvert, François-Michel	Comprehensive Characterization of Minichromosome Maintenance Complex (MCM) Protein Interactions Using Affinity and Proximity Purifications Coupled to Mass Spectrometry	Journal of Proteome Research	10.1021/acs.jproteome.5b01081
BioID	ESPL1	nuclear compartments	2016	U2OS FRT TReX	streptavidin beads	on-bead	yes (label-free)	BirA*	145	Agircan, Fikret Gurkan; Hata, Shoji; Nussbaum-Krammer, Carmen; Atorino, Enrico; Schiebel, Elmar	Proximity mapping of human separase by the BioID approach	Biochemical and Biophysical Research Communications	10.1016/j.bbrc.2016.08.002
BioID	LaminA/LaminC	nuclear compartments	2016	mouse adult fibroblasts	streptavidin beads	on-bead	no	no BirA*/CRAPome	-	Xie, Wei; Chojnowski, Alexandre; Boudier, Thomas; Lim, John S. Y.; Ahmed, Sohail; Ser, Zheng; Stewart, Colin; Burke, Brian	A-type Lamins Form Distinct Filamentous Networks with Differential Nuclear Pore Complex Associations	Current Biology	10.1016/j.cub.2016.07.049
BioID	ZMYND8	histone variants and modifications	2016	HEK293 T-Rex Flp-In	streptavidin beads	on-bead	no	no BirA*/NLS-BirA*	-	Savitsky, Pavel; Krojer, Tobias; Fujisawa, Takao; Lambert, Jean-Philippe; Picaud, Sarah; Wang, Chen-Yi; Shanle, Erin K.; Krajewski, Krzysztof; Friedrichsen, Hans; Kanapin, Alexander; Goding, Colin; Schapira, Matthieu; Samsonova, Anastasia; Strahl, Brian D.; Gingras, Anne-Claude; Filippakopoulos, Panagis	Multivalent Histone and DNA Engagement by a PHD/BRD/PWWP Triple Reader Cassette Recruits ZMYND8 to K14ac-Rich Chromatin	Cell Reports	10.1016/j.celrep.2016.11.014
BioID2	NUP43	nuclear compartments	2016	HEK293	streptavidin beads	on-bead	no	BirA*	77	Kim, Dae In; Jensen, Samuel C.; Noble, Kyle A.; KC, Birendra; Roux, Kenneth H.; Motamedchaboki, Khatereh; Roux, Kyle J.	An improved smaller biotin ligase for BioID proximity labeling	Molecular Biology of the Cell	10.1091/mbc.E15-12-0844
BioID	dCas9	locus	2016	C2C12	streptavidin beads	on-bead	yes (label-free)	nonspecific sgRNA	7/81/24	Schmidtmann, Elisabeth; Anton, Tobias; Rombaut, Pascaline; Herzog, Franz; Leonhardt, Heinrich	Determination of local chromatin composition by CasID	Nucleus	10.1080/19491034.2016.1239000
BioID	c-MYC	transcription factors	2015	HEK293 T-REx/Mus musculus	streptavidin beads	on-bead	no	BirA*	134	Dingar, Dharmendra; Kalkat, Manpreet; Chan, Pak-Kei; Srikumar, Tharan; Bailey, Swneke D.; Tu, William B.; Coyaud, Etienne; Ponzielli, Romina; Kolyar, Max; Jurisica, Igor; Huang, Annie; Lupien, Mathieu; Penn, Linda Z.; Raught, Brian	BioID identifies novel c-MYC interacting partners in cultured cells and xenograft tumors	Journal of Proteomics	10.1016/j.jprot.2014.09.029
BioID	H2B/H3/mediator complex	transcription factors	2015	HEK293 T-Rex Flp-In	streptavidin beads	on-bead	no	no BirA*/BirA*/NLS-BirA*	210/90/212	Lambert, Jean-Philippe; Tucholska, Monika; Go, Christopher; Knight, James D. R.; Gingras, Anne-Claude	Proximity biotinylation and affinity purification are complementary approaches for the interactome mapping of chromatin-associated protein complexes	Journal of proteomics	10.1016/j.jprot.2014.09.011
BioID	LMNB1	nuclear compartments	2015	AML12	streptavidin beads	in-gel	no	BirA*	182	Fu, Yuhua; Lv, Pin; Yan, Guoquan; Fan, Hui; Cheng, Lu; Zhang, Feng; Dang, Yongjun; Wu, Hao; Wen, Bo	MacroH2A1 associates with nuclear lamina and maintains chromatin architecture in mouse liver cells	Scientific Reports	10.1038/srep17186
BioID	LaminA/progerin	nuclear compartments	2015	primary dermal fibroblasts	streptavidin beads	on-bead	no	no BirA*/no biotin	-	Chojnowski, Alexandre; Ong, Peh Fern; Wong, Esther S. M.; Lim, John S. Y.; Mutalif, Rafidah A.; Navasankari, Raju; Dutta, Bamaprasad; Yang, Henry; Liow, Yi Y.; Sze, Siu K.; Boudier, Thomas; Wright, Graham D.; Colman, Alan; Burke, Brian; Stewart, Colin L.; Dreesen, Oliver	Progerin reduces LAP2α-telomere association in Hutchinson-Gilford progeria	eLife	10.7554/eLife.07759
BioID	Nup43/53/85/107/133/160	nuclear compartments	2014	HEK293	streptavidin beads	on-bead	no	no BirA*/BirA*	-	Kim, Dae In; Kc, Birendra; Zhu, Wenhong; Motamedchaboki, Khatereh; Doye, Valérie; Roux, Kyle J.	Probing nuclear pore complex architecture with proximity-dependent biotinylation	Proceedings of the National Academy of Sciences of the United States of America	10.1073/pnas.1406459111
BioID	EWS-Fli-1	transcription factors	2014	HEK293	streptavidin beads	in-gel	no	only CRAPome	366	Elzi, David J.; Song, Meihua; Hakala, Kevin; Weintraub, Susan T.; Shiio, Yuzuru	Proteomic Analysis of the EWS-Fli-1 Interactome Reveals the Role of the Lysosome in EWS-Fli-1 Turnover	Journal of Proteome Research	10.1021/pr500387m
BirA/BAP	POLH/RAD18	histone variants and modifications	2013	HEK293T	streptavidin beads	in-gel	2-state SILAC	BirA	-	Shoaib, Muhammad; Kulyyassov, Arman; Robin, Chloé; Winczura, Kinga; Tarlykov, Pavel; Despas, Emmanuelle; Kannouche, Patricia; Ramanculov, Erlan; Lipinski, Marc; Ogryzko, Vasily	PUB-NChIP—“in vivo biotinylation” approach to study chromatin in proximity to a protein of interest	Genome Research	10.1101/gr.134874.111
BioID	Lamin A	nuclear compartments	2012	HEK293	streptavidin beads	in-gel	no	no BirA*	122	Roux, Kyle J.; Kim, Dae In; Raida, Manfred; Burke, Brian	A promiscuous biotin ligase fusion protein identifies proximal and interacting proteins in mammalian cells	The Journal of Cell Biology	10.1083/jcb.201112098
